# Supplementary material for: Exploring the Influence of Pottery Jar Formula Variables on Flavor Substances Through Feature Ranking and Machine Learning: Case Study of Maotai-Flavored Baijiu
Source: Foods. 2025 Mar 20;14(6):1063. doi: 10.3390/foods14061063 (PMC11941882; doi:10.3390/foods14061063)
Supplement: Supplementary file 1 [file foods-14-01063-s001.zip]

Archive with 1 entries (1 files):
- foods-3487745-supplementary.pdf
